# Supplementary material for: Bioactive Constituents of Verbena officinalis Alleviate Inflammation and Enhance Killing Efficiency of Natural Killer Cells
Source: Int J Mol Sci. 2023 Apr 12;24(8):7144. doi: 10.3390/ijms24087144 (PMC10138337; doi:10.3390/ijms24087144)
Supplement: Supplementary file 1 [file ijms-24-07144-s001.zip]

Archive with 2 entries (2 files):
- ijms-2215600-supplementary.mp4
- ijms-2215600-supplementary.pdf
